# Supplementary material for: A Self-Assembling Peptide Platform for Intratumoral Doxorubicin Delivery and Preliminary Immune-Related Modulation in B16-F10 Melanoma
Source: Biomedicines. 2026 Jul 19;14(7):1624. doi: 10.3390/biomedicines14071624 (PMC13406409; doi:10.3390/biomedicines14071624)
Supplement: Supplementary file 1 [file biomedicines-14-01624-s001.zip]

Archive with 1 entries (1 files):
- biomedicines-4420030-supplementary.pdf
